# Supplementary material for: ACSL3 is a potential prognostic biomarker for immune infiltration in clear cell renal cell carcinoma
Source: Front Surg. 2022 Sep 14;9:909854. doi: 10.3389/fsurg.2022.909854 (PMC9632962; doi:10.3389/fsurg.2022.909854)
Supplement: Supplementary file 1 [file Datasheet1.zip › Table S1.xlsx]

## Sheet: Sheet1
Table S3：Similar genes of ACSL3
UBQLN1
NIPA2
OGFOD1
DCAF10
RAD23B
HNRNPH2
SDAD1
RPAP3
ARMCX3
STK3
TRMT6
GSPT1
NANP
USP14
BTBD1
DHX29
NCBP1
G3BP2
USP7
PNPT1
C5orf22
CPSF2
DYNC1LI1
PPM1B
UBE2G1
UBQLN2
KRAS
HNRNPR
SUZ12
RABEP1
RAD21
CAB39
SCYL2
PAPOLA
HSP90AA1
GFM1
PPP2R5E
COPB1
KPNA4
EPT1
SLC25A32
YWHAB
EIF4G2
ZW10
PDCD6IP
XRN2
ZC3H15
API5
GRSF1
TNPO1
UTP15
OTUD6B
RAB14
POLR3B
TOP1
VBP1
RAB5A
YIPF4
C2orf69
CAPN7
UBE2K
TSN
PITPNB
RAD1
GOLPH3
RANBP9
SLBP
UEVLD
MRPL19
PDHX
ITCH
BZW1
PHF6
NAA35
LARP4
VAMP7
DNAJC21
PDE12
DPH3
CTR9
TAX1BP1
ZFR
ARL8B
WDR44
RBM27
DNM1L
MAPRE1
CAPRIN1
KTN1
RALGAPB
PEX13
PRKAR1A
RLIM
USP9X
ATAD1
CPSF6
CKAP5
SRPK1
NAA50
YIPF6
