# Supplementary material for: ACSL3 is a potential prognostic biomarker for immune infiltration in clear cell renal cell carcinoma
Source: Front Surg. 2022 Sep 14;9:909854. doi: 10.3389/fsurg.2022.909854 (PMC9632962; doi:10.3389/fsurg.2022.909854)
Supplement: Supplementary file 1 [file Datasheet1.zip › Table S2.xlsx]

## Sheet: Sheet1
Table S2：Detailed results from GO
ONTOLOGY	ID	Description	GeneRatio	BgRatio	pvalue	p.adjust	qvalue	geneID	Count
BP	GO:0031124	mRNA 3'-end processing	8/94	63/18800	8.91537e-10	1.27222e-06	1.11677e-06	NCBP1/PNPT1/CPSF2/PAPOLA/GRSF1/SLBP/CTR9/CPSF6	8
BP	GO:0006378	mRNA polyadenylation	6/94	45/18800	9.25341e-08	4.49417e-05	3.94502e-05	PNPT1/CPSF2/PAPOLA/GRSF1/CTR9/CPSF6	6
BP	GO:0043631	RNA polyadenylation	6/94	46/18800	1.05988e-07	4.49417e-05	3.94502e-05	PNPT1/CPSF2/PAPOLA/GRSF1/CTR9/CPSF6	6
BP	GO:0031123	RNA 3'-end processing	8/94	117/18800	1.25975e-07	4.49417e-05	3.94502e-05	NCBP1/PNPT1/CPSF2/PAPOLA/GRSF1/SLBP/CTR9/CPSF6	8
BP	GO:0006397	mRNA processing	13/94	500/18800	1.20466e-06	0.000343811	0.0003018	NCBP1/PNPT1/CPSF2/HNRNPR/PAPOLA/XRN2/GRSF1/SLBP/PDE12/CTR9/RBM27/CPSF6/SRPK1	13
BP	GO:0031440	regulation of mRNA 3'-end processing	4/94	28/18800	1.09452e-05	0.00260312	0.00228504	NCBP1/PAPOLA/CTR9/CPSF6	4
BP	GO:0006417	regulation of translation	11/94	463/18800	1.96958e-05	0.00401514	0.00352452	OGFOD1/GSPT1/DHX29/NCBP1/PNPT1/EIF4G2/BZW1/LARP4/PDE12/DPH3/CAPRIN1	11
BP	GO:0090305	nucleic acid phosphodiester bond hydrolysis	8/94	244/18800	3.05663e-05	0.00529369	0.00464684	NCBP1/PNPT1/CPSF2/XRN2/TSN/RAD1/PDE12/CPSF6	8
BP	GO:0098789	pre-mRNA cleavage required for polyadenylation	3/94	13/18800	3.3387e-05	0.00529369	0.00464684	NCBP1/CPSF2/CPSF6	3
BP	GO:0098787	mRNA cleavage involved in mRNA processing	3/94	14/18800	4.23386e-05	0.00604171	0.00530346	NCBP1/CPSF2/CPSF6	3
BP	GO:0032434	regulation of proteasomal ubiquitin-dependent protein catabolic process	6/94	137/18800	6.45771e-05	0.00837741	0.00735376	UBQLN1/RAD23B/USP14/USP7/UBQLN2/UBE2K	6
BP	GO:0015931	nucleobase-containing compound transport	7/94	218/18800	0.000111516	0.0108909	0.00956008	NCBP1/G3BP2/PNPT1/SLC25A32/SLBP/CPSF6/CKAP5	7
BP	GO:0048193	Golgi vesicle transport	8/94	294/18800	0.000113041	0.0108909	0.00956008	RABEP1/COPB1/ZW10/RAB14/YIPF4/PITPNB/GOLPH3/VAMP7	8
BP	GO:0090501	RNA phosphodiester bond hydrolysis	6/94	152/18800	0.000114707	0.0108909	0.00956008	NCBP1/PNPT1/CPSF2/XRN2/PDE12/CPSF6	6
BP	GO:0006379	mRNA cleavage	3/94	20/18800	0.000129744	0.0108909	0.00956008	NCBP1/CPSF2/CPSF6	3
BP	GO:0008334	histone mRNA metabolic process	3/94	20/18800	0.000129744	0.0108909	0.00956008	NCBP1/CPSF2/SLBP	3
BP	GO:1904292	regulation of ERAD pathway	3/94	20/18800	0.000129744	0.0108909	0.00956008	UBQLN1/USP14/UBQLN2	3
BP	GO:0050657	nucleic acid transport	6/94	159/18800	0.000146791	0.0110247	0.0096776	NCBP1/G3BP2/PNPT1/SLBP/CPSF6/CKAP5	6
BP	GO:0050658	RNA transport	6/94	159/18800	0.000146791	0.0110247	0.0096776	NCBP1/G3BP2/PNPT1/SLBP/CPSF6/CKAP5	6
BP	GO:0051236	establishment of RNA localization	6/94	162/18800	0.000162547	0.0111743	0.00980892	NCBP1/G3BP2/PNPT1/SLBP/CPSF6/CKAP5	6
BP	GO:0051784	negative regulation of nuclear division	4/94	55/18800	0.000164444	0.0111743	0.00980892	DYNC1LI1/RAD21/ZW10/RAD1	4
BP	GO:2000058	regulation of ubiquitin-dependent protein catabolic process	6/94	166/18800	0.000185605	0.012039	0.0105679	UBQLN1/RAD23B/USP14/USP7/UBQLN2/UBE2K	6
BP	GO:0008333	endosome to lysosome transport	4/94	61/18800	0.000245927	0.0152582	0.0133937	SCYL2/UEVLD/VAMP7/ARL8B	4
BP	GO:1903362	regulation of cellular protein catabolic process	7/94	258/18800	0.000313309	0.0186289	0.0163526	UBQLN1/RAD23B/USP14/USP7/UBQLN2/HSP90AA1/UBE2K	7
BP	GO:0006413	translational initiation	5/94	120/18800	0.000340045	0.0194098	0.017038	DHX29/NCBP1/EIF4G2/SLBP/BZW1	5
BP	GO:0007059	chromosome segregation	8/94	348/18800	0.000355085	0.0194887	0.0171073	DYNC1LI1/RAD21/ZW10/TOP1/ARL8B/USP9X/SRPK1/NAA50	8
BP	GO:0061136	regulation of proteasomal protein catabolic process	6/94	190/18800	0.000383645	0.0202763	0.0177987	UBQLN1/RAD23B/USP14/USP7/UBQLN2/UBE2K	6
BP	GO:0031365	N-terminal protein amino acid modification	3/94	30/18800	0.000445635	0.0222664	0.0195456	PPM1B/NAA35/NAA50	3
BP	GO:0006403	RNA localization	6/94	196/18800	0.000452505	0.0222664	0.0195456	NCBP1/G3BP2/PNPT1/SLBP/CPSF6/CKAP5	6
BP	GO:0050684	regulation of mRNA processing	5/94	139/18800	0.000665958	0.0314416	0.0275997	NCBP1/PAPOLA/CTR9/CPSF6/SRPK1	5
BP	GO:1903311	regulation of mRNA metabolic process	7/94	294/18800	0.000683035	0.0314416	0.0275997	NCBP1/PNPT1/PAPOLA/PDE12/CTR9/CPSF6/SRPK1	7
BP	GO:0006446	regulation of translational initiation	4/94	81/18800	0.000726567	0.0324003	0.0284413	DHX29/NCBP1/EIF4G2/BZW1	4
BP	GO:0042176	regulation of protein catabolic process	8/94	395/18800	0.000816288	0.0352983	0.0309851	UBQLN1/RAD23B/USP14/USP7/UBQLN2/HSP90AA1/UBE2K/ITCH	8
BP	GO:1903050	regulation of proteolysis involved in cellular protein catabolic process	6/94	223/18800	0.00088981	0.0373459	0.0327825	UBQLN1/RAD23B/USP14/USP7/UBQLN2/UBE2K	6
BP	GO:0045841	negative regulation of mitotic metaphase/anaphase transition	3/94	40/18800	0.00104596	0.0422072	0.0370498	DYNC1LI1/RAD21/ZW10	3
BP	GO:0043161	proteasome-mediated ubiquitin-dependent protein catabolic process	8/94	414/18800	0.00110416	0.0422072	0.0370498	UBQLN1/RAD23B/USP14/USP7/UBE2G1/UBQLN2/UBE2K/ITCH	8
BP	GO:0016579	protein deubiquitination	5/94	156/18800	0.00111839	0.0422072	0.0370498	USP14/USP7/OTUD6B/ITCH/USP9X	5
BP	GO:0090503	RNA phosphodiester bond hydrolysis, exonucleolytic	3/94	42/18800	0.0012066	0.0422072	0.0370498	PNPT1/XRN2/PDE12	3
BP	GO:1902100	negative regulation of metaphase/anaphase transition of cell cycle	3/94	42/18800	0.0012066	0.0422072	0.0370498	DYNC1LI1/RAD21/ZW10	3
BP	GO:0033046	negative regulation of sister chromatid segregation	3/94	43/18800	0.00129243	0.0422072	0.0370498	DYNC1LI1/RAD21/ZW10	3
BP	GO:0033048	negative regulation of mitotic sister chromatid segregation	3/94	43/18800	0.00129243	0.0422072	0.0370498	DYNC1LI1/RAD21/ZW10	3
BP	GO:2000816	negative regulation of mitotic sister chromatid separation	3/94	43/18800	0.00129243	0.0422072	0.0370498	DYNC1LI1/RAD21/ZW10	3
BP	GO:0032088	negative regulation of NF-kappaB transcription factor activity	4/94	95/18800	0.00131827	0.0422072	0.0370498	G3BP2/USP7/ITCH/TAX1BP1	4
BP	GO:0006449	regulation of translational termination	2/94	11/18800	0.00132107	0.0422072	0.0370498	OGFOD1/GSPT1	2
BP	GO:0061025	membrane fusion	5/94	163/18800	0.0013591	0.0422072	0.0370498	RABEP1/YIPF4/VAMP7/ARL8B/DNM1L	5
BP	GO:0051259	protein complex oligomerization	6/94	244/18800	0.00141279	0.0422072	0.0370498	STK3/G3BP2/PNPT1/PDCD6IP/DNM1L/CPSF6	6
BP	GO:0051985	negative regulation of chromosome segregation	3/94	45/18800	0.00147538	0.0422072	0.0370498	DYNC1LI1/RAD21/ZW10	3
BP	GO:1905819	negative regulation of chromosome separation	3/94	45/18800	0.00147538	0.0422072	0.0370498	DYNC1LI1/RAD21/ZW10	3
BP	GO:0032479	regulation of type I interferon production	4/94	98/18800	0.00147888	0.0422072	0.0370498	PPM1B/HSP90AA1/POLR3B/ITCH	4
BP	GO:0032606	type I interferon production	4/94	98/18800	0.00147888	0.0422072	0.0370498	PPM1B/HSP90AA1/POLR3B/ITCH	4
BP	GO:0033047	regulation of mitotic sister chromatid segregation	3/94	46/18800	0.00157264	0.044003	0.0386261	DYNC1LI1/RAD21/ZW10	3
BP	GO:0045839	negative regulation of mitotic nuclear division	3/94	48/18800	0.00177898	0.0480499	0.0421786	DYNC1LI1/RAD21/ZW10	3
BP	GO:0070646	protein modification by small protein removal	5/94	174/18800	0.00181186	0.0480499	0.0421786	USP14/USP7/OTUD6B/ITCH/USP9X	5
BP	GO:0022613	ribonucleoprotein complex biogenesis	8/94	448/18800	0.00181829	0.0480499	0.0421786	SDAD1/DHX29/NCBP1/HSP90AA1/XRN2/UTP15/CPSF6/SRPK1	8
BP	GO:0000959	mitochondrial RNA metabolic process	3/94	49/18800	0.00188818	0.0489898	0.0430036	PNPT1/GRSF1/PDE12	3
BP	GO:1904294	positive regulation of ERAD pathway	2/94	14/18800	0.00216452	0.0551567	0.048417	UBQLN1/UBQLN2	2
MF	GO:0019003	GDP binding	5/98	73/18410	4.34984e-05	0.0104831	0.00879126	DYNC1LI1/KRAS/RAB14/RAB5A/ARL8B	5
MF	GO:0008408	3'-5' exonuclease activity	4/98	54/18410	0.000194685	0.0220545	0.0184952	PNPT1/XRN2/RAD1/PDE12	4
MF	GO:0016796	exonuclease activity, active with either ribo- or deoxyribonucleic acids and producing 5'-phosphomonoesters	4/98	59/18410	0.000274538	0.0220545	0.0184952	PNPT1/XRN2/RAD1/PDE12	4
MF	GO:0045296	cadherin binding	8/98	333/18410	0.000403721	0.0243242	0.0203986	DHX29/YWHAB/EIF4G2/ZC3H15/BZW1/MAPRE1/KTN1/CKAP5	8
MF	GO:0000175	3'-5'-exoribonuclease activity	3/98	35/18410	0.000846004	0.0250082	0.0209722	PNPT1/XRN2/PDE12	3
MF	GO:0004527	exonuclease activity	4/98	80/18410	0.000876081	0.0250082	0.0209722	PNPT1/XRN2/RAD1/PDE12	4
MF	GO:0008135	translation factor activity, RNA binding	4/98	84/18410	0.00105162	0.0250082	0.0209722	GSPT1/DHX29/GFM1/EIF4G2	4
MF	GO:0016896	exoribonuclease activity, producing 5'-phosphomonoesters	3/98	38/18410	0.00107791	0.0250082	0.0209722	PNPT1/XRN2/PDE12	3
MF	GO:0043021	ribonucleoprotein complex binding	5/98	150/18410	0.00124146	0.0250082	0.0209722	DHX29/ITCH/PHF6/CPSF6/CKAP5	5
MF	GO:0003925	G protein activity	3/98	40/18410	0.00125274	0.0250082	0.0209722	KRAS/RAB5A/ARL8B	3
MF	GO:0004532	exoribonuclease activity	3/98	40/18410	0.00125274	0.0250082	0.0209722	PNPT1/XRN2/PDE12	3
MF	GO:0019001	guanyl nucleotide binding	8/98	401/18410	0.00134899	0.0250082	0.0209722	GSPT1/DYNC1LI1/KRAS/GFM1/RAB14/RAB5A/ARL8B/DNM1L	8
MF	GO:0032561	guanyl ribonucleotide binding	8/98	401/18410	0.00134899	0.0250082	0.0209722	GSPT1/DYNC1LI1/KRAS/GFM1/RAB14/RAB5A/ARL8B/DNM1L	8
MF	GO:0044389	ubiquitin-like protein ligase binding	7/98	317/18410	0.001525	0.0262518	0.022015	USP7/UBE2G1/HSP90AA1/UBE2K/ITCH/DNM1L/PRKAR1A	7
MF	GO:0003924	GTPase activity	7/98	336/18410	0.00212064	0.0340717	0.0285729	GSPT1/KRAS/GFM1/RAB14/RAB5A/ARL8B/DNM1L	7
MF	GO:0004843	cysteine-type deubiquitinase activity	4/98	106/18410	0.00247702	0.0354898	0.0297622	USP14/USP7/OTUD6B/USP9X	4
MF	GO:0008234	cysteine-type peptidase activity	5/98	178/18410	0.00262783	0.0354898	0.0297622	USP14/USP7/OTUD6B/CAPN7/USP9X	5
MF	GO:0090079	translation regulator activity, nucleic acid binding	4/98	108/18410	0.00265069	0.0354898	0.0297622	GSPT1/DHX29/GFM1/EIF4G2	4
MF	GO:0031593	polyubiquitin modification-dependent protein binding	3/98	53/18410	0.00282563	0.0358409	0.0300565	UBQLN1/RAD23B/UBQLN2	3
MF	GO:0101005	deubiquitinase activity	4/98	113/18410	0.0031211	0.0367935	0.0308555	USP14/USP7/OTUD6B/USP9X	4
MF	GO:1990380	Lys48-specific deubiquitinase activity	2/98	16/18410	0.00320608	0.0367935	0.0308555	USP7/USP9X	2
MF	GO:0070628	proteasome binding	2/98	17/18410	0.00362099	0.0396663	0.0332646	RAD23B/USP14	2
MF	GO:0004197	cysteine-type endopeptidase activity	4/98	120/18410	0.00387111	0.0405625	0.0340162	USP14/USP7/CAPN7/USP9X	4
MF	GO:0005525	GTP binding	7/98	379/18410	0.00412724	0.0414444	0.0347557	GSPT1/KRAS/GFM1/RAB14/RAB5A/ARL8B/DNM1L	7
MF	GO:0019783	ubiquitin-like protein peptidase activity	4/98	124/18410	0.00435025	0.0419104	0.0351465	USP14/USP7/OTUD6B/USP9X	4
MF	GO:0061608	nuclear import signal receptor activity	2/98	19/18410	0.00452146	0.0419104	0.0351465	KPNA4/TNPO1	2
MF	GO:0004518	nuclease activity	5/98	204/18410	0.00469816	0.0419354	0.0351675	PNPT1/XRN2/TSN/RAD1/PDE12	5
MF	GO:0031625	ubiquitin protein ligase binding	6/98	298/18410	0.00518982	0.0446695	0.0374603	USP7/UBE2G1/HSP90AA1/UBE2K/DNM1L/PRKAR1A	6
MF	GO:0051010	microtubule plus-end binding	2/98	21/18410	0.00551439	0.0458265	0.0384306	MAPRE1/CKAP5	2
