# Supplementary material for: ACSL3 is a potential prognostic biomarker for immune infiltration in clear cell renal cell carcinoma
Source: Front Surg. 2022 Sep 14;9:909854. doi: 10.3389/fsurg.2022.909854 (PMC9632962; doi:10.3389/fsurg.2022.909854)
Supplement: Supplementary file 1 [file Datasheet1.zip › Table S3.xlsx]

## Sheet: Sheet1
Table S3：Detailed results from KEGG
ID	Description	GeneRatio	BgRatio	pvalue	p.adjust	qvalue	geneID	Count
hsa03015	mRNA surveillance pathway	6/44	97/8163	1.18123e-05	0.00146473	0.00142992	GSPT1/NCBP1/CPSF2/PAPOLA/PPP2R5E/CPSF6	6
hsa04141	Protein processing in endoplasmic reticulum	5/44	171/8163	0.00213352	0.132278	0.129134	UBQLN1/RAD23B/UBE2G1/UBQLN2/HSP90AA1	5
hsa05132	Salmonella infection	5/44	249/8163	0.0104385	0.431458	0.421202	DYNC1LI1/HSP90AA1/KPNA4/RAB5A/ARL8B	5
hsa03013	Nucleocytoplasmic transport	3/44	108/8163	0.02014	0.559528	0.546228	NCBP1/KPNA4/TNPO1	3
hsa04962	Vasopressin-regulated water reabsorption	2/44	44/8163	0.0232766	0.559528	0.546228	DYNC1LI1/RAB5A	2
hsa04152	AMPK signaling pathway	3/44	121/8163	0.0270739	0.559528	0.546228	CAB39/PPP2R5E/RAB14	3
hsa04120	Ubiquitin mediated proteolysis	3/44	142/8163	0.0406455	0.624745	0.609895	UBE2G1/UBE2K/ITCH	3
hsa03250	Viral life cycle - HIV-1	2/44	63/8163	0.0450692	0.624745	0.609895	PDCD6IP/CPSF6	2
hsa04144	Endocytosis	4/44	251/8163	0.0453444	0.624745	0.609895	RABEP1/PDCD6IP/RAB5A/ITCH	4
